# Supplementary material for: Generation of an accurate CCSD(T)/CBS data set and assessment of DFT methods for the binding strengths of group I metal–nucleic acid complexes
Source: Front Chem. 2023 Nov 20;11:1296787. doi: 10.3389/fchem.2023.1296787 (PMC10694745; doi:10.3389/fchem.2023.1296787)
Supplement: Supplementary file 2 [file DataSheet2.ZIP]

Archive with 64 entries (64 files):
- Complexes/Cs-A-N1-N6.pdb
- Complexes/Cs-A-N3.pdb
- Complexes/Cs-A-N6-N7.pdb
- Complexes/Cs-C-O2-N3.pdb
- Complexes/Cs-G-O6-N7.pdb
- Complexes/Cs-P-1B1NB.pdb
- Complexes/Cs-P-2B.pdb
- Complexes/Cs-P-2NB.pdb
- Complexes/Cs-T-O2.pdb
- Complexes/Cs-T-O4.pdb
- Complexes/Cs-U-O2.pdb
- Complexes/Cs-U-O4.pdb
- Complexes/K-A-N1-N6.pdb
- Complexes/K-A-N3.pdb
- Complexes/K-A-N6-N7.pdb
- Complexes/K-C-O2-N3.pdb
- Complexes/K-G-N2-N3.pdb
- Complexes/K-G-O6-N7.pdb
- Complexes/K-P-1B1NB.pdb
- Complexes/K-P-2B.pdb
- Complexes/K-P-2NB.pdb
- Complexes/K-T-O2.pdb
- Complexes/K-T-O4.pdb
- Complexes/K-U-O2.pdb
- Complexes/K-U-O4.pdb
- Complexes/Li-A-N1-N6.pdb
- Complexes/Li-A-N3.pdb
- Complexes/Li-A-N6-N7.pdb
- Complexes/Li-C-N3-N4.pdb
- Complexes/Li-C-O2-N3.pdb
- Complexes/Li-G-N2-N3.pdb
- Complexes/Li-G-O6-N7.pdb
- Complexes/Li-P-1B1NB.pdb
- Complexes/Li-P-2B.pdb
- Complexes/Li-P-2NB.pdb
- Complexes/Li-T-O2.pdb
- Complexes/Li-T-O4.pdb
- Complexes/Li-U-O2.pdb
- Complexes/Li-U-O4.pdb
- Complexes/Na-A-N1-N6.pdb
- Complexes/Na-A-N3.pdb
- Complexes/Na-A-N6-N7.pdb
- Complexes/Na-C-O2-N3.pdb
- Complexes/Na-G-N2-N3.pdb
- Complexes/Na-G-O6-N7.pdb
- Complexes/Na-P-1B1NB.pdb
- Complexes/Na-P-2B.pdb
- Complexes/Na-P-2NB.pdb
- Complexes/Na-T-O2.pdb
- Complexes/Na-T-O4.pdb
- Complexes/Na-U-O2.pdb
- Complexes/Na-U-O4.pdb
- Complexes/Rb-A-N1-N6.pdb
- Complexes/Rb-A-N3.pdb
- Complexes/Rb-A-N6-N7.pdb
- Complexes/Rb-C-O2-N3.pdb
- Complexes/Rb-G-O6-N7.pdb
- Complexes/Rb-P-1B1NB.pdb
- Complexes/Rb-P-2B.pdb
- Complexes/Rb-P-2NB.pdb
- Complexes/Rb-T-O2.pdb
- Complexes/Rb-T-O4.pdb
- Complexes/Rb-U-O2.pdb
- Complexes/Rb-U-O4.pdb
