# Supplementary material for: Generation of an accurate CCSD(T)/CBS data set and assessment of DFT methods for the binding strengths of group I metal–nucleic acid complexes
Source: Front Chem. 2023 Nov 20;11:1296787. doi: 10.3389/fchem.2023.1296787 (PMC10694745; doi:10.3389/fchem.2023.1296787)
Supplement: Supplementary file 2 [file DataSheet2.ZIP › Complexes/Cs-A-N1-N6.pdb]

TITLE       Required
REMARK   1 File created by GaussView 6.0.16
HETATM    1  N           0       3.782   0.343  -0.742                       N
HETATM    2  C           0       3.832  -1.023  -0.714                       C
HETATM    3  H           0       4.672  -1.565  -1.109                       H
HETATM    4  N           0       2.769  -1.580  -0.163                       N
HETATM    5  C           0       1.994  -0.507   0.181                       C
HETATM    6  C           0       0.764  -0.412   0.831                       C
HETATM    7  N           0       0.032  -1.529   1.203                       N
HETATM    8  H           0      -0.386  -1.426   2.117                       H
HETATM    9  H           0       0.573  -2.382   1.143                       H
HETATM   10  N           0       0.227   0.790   1.038                       N
HETATM   11  C           0       0.926   1.885   0.654                       C
HETATM   12  H           0       0.462   2.835   0.872                       H
HETATM   13  N           0       2.106   1.925   0.050                       N
HETATM   14  C           0       2.598   0.707  -0.168                       C
HETATM   15  H           0       4.487   0.967  -1.100                       H
HETATM   16 Cs           0      -2.416  -0.036  -0.297                      Cs
END
CONECT    1    2   14   15
CONECT    2    1    3    4
CONECT    3    2
CONECT    4    2    5
CONECT    5    4    6   14
CONECT    6    5    7   10
CONECT    7    6    8    9
CONECT    8    7
CONECT    9    7
CONECT   10    6   11   16
CONECT   11   10   12   13
CONECT   12   11
CONECT   13   11   14
CONECT   14    1    5   13
CONECT   15    1
CONECT   16   10
