# Supplementary material for: Generation of an accurate CCSD(T)/CBS data set and assessment of DFT methods for the binding strengths of group I metal–nucleic acid complexes
Source: Front Chem. 2023 Nov 20;11:1296787. doi: 10.3389/fchem.2023.1296787 (PMC10694745; doi:10.3389/fchem.2023.1296787)
Supplement: Supplementary file 2 [file DataSheet2.ZIP › Complexes/Cs-A-N3.pdb]

TITLE       Required
REMARK   1 File created by GaussView 6.0.16
HETATM    1  N           0       1.598   2.072   0.000                       N
HETATM    2  C           0       2.954   2.271   0.000                       C
HETATM    3  H           0       3.378   3.259   0.000                       H
HETATM    4  N           0       3.643   1.150   0.000                       N
HETATM    5  C           0       2.680   0.177   0.000                       C
HETATM    6  C           0       2.784  -1.225   0.000                       C
HETATM    7  N           0       3.961  -1.850   0.000                       N
HETATM    8  H           0       3.988  -2.854   0.000                       H
HETATM    9  H           0       4.812  -1.318   0.000                       H
HETATM   10  N           0       1.651  -1.943  -0.000                       N
HETATM   11  C           0       0.489  -1.296  -0.000                       C
HETATM   12  H           0      -0.378  -1.947  -0.000                       H
HETATM   13  N           0       0.245   0.022   0.000                       N
HETATM   14  C           0       1.396   0.718   0.000                       C
HETATM   15  H           0       0.898   2.793   0.000                       H
HETATM   16 Cs           0      -2.767   0.001  -0.000                      Cs
END
CONECT    1    2   14   15
CONECT    2    1    3    4
CONECT    3    2
CONECT    4    2    5
CONECT    5    4    6   14
CONECT    6    5    7   10
CONECT    7    6    8    9
CONECT    8    7
CONECT    9    7
CONECT   10    6   11
CONECT   11   10   12   13
CONECT   12   11
CONECT   13   11   14   16
CONECT   14   13    1    5
CONECT   15    1
CONECT   16   13
