# Supplementary material for: Generation of an accurate CCSD(T)/CBS data set and assessment of DFT methods for the binding strengths of group I metal–nucleic acid complexes
Source: Front Chem. 2023 Nov 20;11:1296787. doi: 10.3389/fchem.2023.1296787 (PMC10694745; doi:10.3389/fchem.2023.1296787)
Supplement: Supplementary file 2 [file DataSheet2.ZIP › Complexes/Cs-A-N6-N7.pdb]

TITLE       Required
REMARK   1 File created by GaussView 6.0.16
HETATM    1  N           0       2.320   2.005  -0.120                       N
HETATM    2  C           0       1.191   2.306   0.573                       C
HETATM    3  H           0       0.912   3.322   0.792                       H
HETATM    4  N           0       0.496   1.237   0.939                       N
HETATM    5  C           0       1.244   0.187   0.454                       C
HETATM    6  C           0       1.101  -1.202   0.541                       C
HETATM    7  N           0       0.037  -1.778   1.230                       N
HETATM    8  H           0      -0.114  -1.340   2.130                       H
HETATM    9  H           0       0.180  -2.774   1.337                       H
HETATM   10  N           0       1.967  -1.980  -0.086                       N
HETATM   11  C           0       2.995  -1.409  -0.748                       C
HETATM   12  H           0       3.669  -2.091  -1.241                       H
HETATM   13  N           0       3.281  -0.114  -0.844                       N
HETATM   14  C           0       2.378   0.639  -0.227                       C
HETATM   15  H           0       2.998   2.656  -0.483                       H
HETATM   16 Cs           0      -2.142   0.027  -0.253                      Cs
END
CONECT    1    2   14   15
CONECT    2    1    3    4
CONECT    3    2
CONECT    4    2    5   16
CONECT    5    4    6   14
CONECT    6    5    7   10
CONECT    7    6    8    9   16
CONECT    8    7
CONECT    9    7
CONECT   10    6   11
CONECT   11   10   12   13
CONECT   12   11
CONECT   13   11   14
CONECT   14    5   13    1
CONECT   15    1
CONECT   16    7    4
