# Supplementary material for: Generation of an accurate CCSD(T)/CBS data set and assessment of DFT methods for the binding strengths of group I metal–nucleic acid complexes
Source: Front Chem. 2023 Nov 20;11:1296787. doi: 10.3389/fchem.2023.1296787 (PMC10694745; doi:10.3389/fchem.2023.1296787)
Supplement: Supplementary file 2 [file DataSheet2.ZIP › Complexes/Cs-C-O2-N3.pdb]

TITLE       Required
REMARK   1 File created by GaussView 6.0.16
HETATM    1  N           0      -2.337  -1.621  -0.000                       N
HETATM    2  C           0      -3.516  -0.959  -0.000                       C
HETATM    3  H           0      -4.411  -1.559  -0.001                       H
HETATM    4  C           0      -3.526   0.393  -0.000                       C
HETATM    5  H           0      -4.450   0.942  -0.001                       H
HETATM    6  C           0      -2.258   1.044   0.000                       C
HETATM    7  N           0      -2.215   2.384  -0.001                       N
HETATM    8  H           0      -1.328   2.851   0.003                       H
HETATM    9  H           0      -3.053   2.932   0.003                       H
HETATM   10  N           0      -1.106   0.386   0.000                       N
HETATM   11  C           0      -1.112  -0.977   0.000                       C
HETATM   12  O           0      -0.078  -1.653   0.001                       O
HETATM   13  H           0      -2.303  -2.628  -0.000                       H
HETATM   14 Cs           0       2.150   0.102  -0.000                      Cs
END
CONECT    1    2   11   13
CONECT    2    1    3    4
CONECT    3    2
CONECT    4    2    5    6
CONECT    5    4
CONECT    6    4    7   10
CONECT    7    6    8    9
CONECT    8    7
CONECT    9    7
CONECT   10    6   11
CONECT   11    1   10   12
CONECT   12   11   14
CONECT   13    1
CONECT   14   12
