# Supplementary material for: Generation of an accurate CCSD(T)/CBS data set and assessment of DFT methods for the binding strengths of group I metal–nucleic acid complexes
Source: Front Chem. 2023 Nov 20;11:1296787. doi: 10.3389/fchem.2023.1296787 (PMC10694745; doi:10.3389/fchem.2023.1296787)
Supplement: Supplementary file 2 [file DataSheet2.ZIP › Complexes/Cs-G-O6-N7.pdb]

TITLE       Required
REMARK   1 File created by GaussView 6.0.16
HETATM    1  N           0       1.978   2.433  -0.003                       N
HETATM    2  C           0       0.624   2.593   0.003                       C
HETATM    3  H           0       0.165   3.564   0.000                       H
HETATM    4  N           0      -0.023   1.440   0.011                       N
HETATM    5  C           0       0.979   0.499   0.011                       C
HETATM    6  C           0       0.895  -0.921   0.011                       C
HETATM    7  O           0      -0.113  -1.629   0.010                       O
HETATM    8  N           0       2.169  -1.488   0.002                       N
HETATM    9  H           0       2.178  -2.498  -0.048                       H
HETATM   10  C           0       3.361  -0.803  -0.001                       C
HETATM   11  N           0       4.489  -1.553  -0.068                       N
HETATM   12  H           0       4.480  -2.491   0.289                       H
HETATM   13  H           0       5.343  -1.040   0.068                       H
HETATM   14  N           0       3.442   0.501   0.005                       N
HETATM   15  C           0       2.232   1.093   0.000                       C
HETATM   16  H           0       2.673   3.162  -0.011                       H
HETATM   17 Cs           0      -2.670  -0.214  -0.003                      Cs
END
CONECT    1    2   15   16
CONECT    2    1    3    4
CONECT    3    2
CONECT    4    2    5   17
CONECT    5    4    6   15
CONECT    6    5    7    8
CONECT    7    6   17
CONECT    8    6    9   10
CONECT    9    8
CONECT   10    8   11   14
CONECT   11   10   12   13
CONECT   12   11
CONECT   13   11
CONECT   14   10   15
CONECT   15    5   14    1
CONECT   16    1
CONECT   17    7    4
