# Supplementary material for: Generation of an accurate CCSD(T)/CBS data set and assessment of DFT methods for the binding strengths of group I metal–nucleic acid complexes
Source: Front Chem. 2023 Nov 20;11:1296787. doi: 10.3389/fchem.2023.1296787 (PMC10694745; doi:10.3389/fchem.2023.1296787)
Supplement: Supplementary file 2 [file DataSheet2.ZIP › Complexes/Cs-P-1B1NB.pdb]

TITLE      Title
REMARK   1 File created by GaussView 6.0.16
HETATM    1  P           0      -1.434  -0.153   0.418                       P
HETATM    2  O           0      -0.339  -1.165   0.591                       O
HETATM    3  O           0      -2.356   0.227   1.508                       O
HETATM    4  O           0      -2.258  -0.474  -0.941                       O
HETATM    5  C           0      -3.487  -1.176  -0.787                       C
HETATM    6  O           0      -0.606   1.162  -0.138                       O
HETATM    7  H           0      -3.977  -1.170  -1.754                       H
HETATM    8  H           0      -3.309  -2.204  -0.482                       H
HETATM    9  H           0      -4.113  -0.688  -0.046                       H
HETATM   10  C           0      -1.384   2.340  -0.342                       C
HETATM   11  H           0      -1.948   2.574   0.555                       H
HETATM   12  H           0      -0.698   3.149  -0.573                       H
HETATM   13  H           0      -2.069   2.197  -1.173                       H
HETATM   14 Cs           0       2.024  -0.119  -0.076                      Cs
END
CONECT    1    2    3    4    6
CONECT    1   14
CONECT    2    1   14
CONECT    3    1
CONECT    4    1    5
CONECT    5    4    7    8    9
CONECT    6    1   10   14
CONECT    7    5
CONECT    8    5
CONECT    9    5
CONECT   10    6   11   12   13
CONECT   11   10
CONECT   12   10
CONECT   13   10
CONECT   14    1    2    6
