# Supplementary material for: Generation of an accurate CCSD(T)/CBS data set and assessment of DFT methods for the binding strengths of group I metal–nucleic acid complexes
Source: Front Chem. 2023 Nov 20;11:1296787. doi: 10.3389/fchem.2023.1296787 (PMC10694745; doi:10.3389/fchem.2023.1296787)
Supplement: Supplementary file 2 [file DataSheet2.ZIP › Complexes/Cs-P-2B.pdb]

TITLE       Required
REMARK   1 File created by GaussView 6.0.16
HETATM    1  P           0      -1.392  -0.001   0.688                       P
HETATM    2  O           0      -0.264   0.003   1.667                       O
HETATM    3  O           0      -2.835  -0.002   0.989                       O
HETATM    4  O           0      -1.007  -1.264  -0.301                       O
HETATM    5  C           0      -2.030  -1.808  -1.129                       C
HETATM    6  O           0      -1.011   1.257  -0.310                       O
HETATM    7  H           0      -2.153  -1.218  -2.036                       H
HETATM    8  H           0      -1.729  -2.814  -1.401                       H
HETATM    9  H           0      -2.973  -1.833  -0.593                       H
HETATM   10  C           0      -2.039   1.808  -1.126                       C
HETATM   11  H           0      -1.740   2.817  -1.389                       H
HETATM   12  H           0      -2.168   1.228  -2.038                       H
HETATM   13  H           0      -2.978   1.829  -0.583                       H
HETATM   14 Cs           0       1.818   0.001  -0.093                      Cs
END
CONECT    1    2    3    4    6
CONECT    1   14
CONECT    2    1   14
CONECT    3    1
CONECT    4    1    5   14
CONECT    5    4    7    8    9
CONECT    6    1   10   14
CONECT    7    5
CONECT    8    5
CONECT    9    5
CONECT   10    6   11   12   13
CONECT   11   10
CONECT   12   10
CONECT   13   10
CONECT   14    1    4    2    6
