# Supplementary material for: Generation of an accurate CCSD(T)/CBS data set and assessment of DFT methods for the binding strengths of group I metal–nucleic acid complexes
Source: Front Chem. 2023 Nov 20;11:1296787. doi: 10.3389/fchem.2023.1296787 (PMC10694745; doi:10.3389/fchem.2023.1296787)
Supplement: Supplementary file 2 [file DataSheet2.ZIP › Complexes/Cs-T-O4.pdb]

TITLE      Placeholder title
REMARK   1 File created by GaussView 6.0.16
HETATM    1  N           0      -3.994   0.172  -0.000                       N
HETATM    2  C           0      -3.261   1.320  -0.000                       C
HETATM    3  H           0      -3.831   2.235  -0.000                       H
HETATM    4  C           0      -1.906   1.324   0.000                       C
HETATM    5  C           0      -1.093   2.575  -0.000                       C
HETATM    6  H           0      -0.455   2.620  -0.879                       H
HETATM    7  H           0      -1.735   3.449   0.000                       H
HETATM    8  H           0      -0.455   2.619   0.879                       H
HETATM    9  C           0      -1.235   0.049   0.000                       C
HETATM   10  O           0      -0.003  -0.091   0.000                       O
HETATM   11  N           0      -2.051  -1.054   0.000                       N
HETATM   12  H           0      -1.606  -1.961   0.000                       H
HETATM   13  C           0      -3.442  -1.092  -0.000                       C
HETATM   14  O           0      -4.077  -2.118   0.000                       O
HETATM   15  H           0      -5.001   0.202  -0.000                       H
HETATM   16 Cs           0       2.794  -0.189  -0.000                      Cs
END
CONECT    1    2   13   15
CONECT    2    1    3    4
CONECT    3    2
CONECT    4    2    5    9
CONECT    5    4    6    7    8
CONECT    6    5
CONECT    7    5
CONECT    8    5
CONECT    9    4   10   11
CONECT   10    9   16
CONECT   11    9   12   13
CONECT   12   11
CONECT   13    1   11   14
CONECT   14   13
CONECT   15    1
CONECT   16   10
