# Supplementary material for: Generation of an accurate CCSD(T)/CBS data set and assessment of DFT methods for the binding strengths of group I metal–nucleic acid complexes
Source: Front Chem. 2023 Nov 20;11:1296787. doi: 10.3389/fchem.2023.1296787 (PMC10694745; doi:10.3389/fchem.2023.1296787)
Supplement: Supplementary file 2 [file DataSheet2.ZIP › Complexes/K-A-N1-N6.pdb]

TITLE       Required
REMARK   1 File created by GaussView 6.0.16
HETATM    1  N           0       2.926   0.368  -0.413                       N
HETATM    2  C           0       2.980  -0.998  -0.402                       C
HETATM    3  H           0       3.887  -1.528  -0.632                       H
HETATM    4  N           0       1.834  -1.572  -0.087                       N
HETATM    5  C           0       0.996  -0.510   0.113                       C
HETATM    6  C           0      -0.339  -0.433   0.496                       C
HETATM    7  N           0      -1.133  -1.565   0.702                       N
HETATM    8  H           0      -1.576  -1.542   1.612                       H
HETATM    9  H           0      -0.587  -2.414   0.618                       H
HETATM   10  N           0      -0.920   0.762   0.611                       N
HETATM   11  C           0      -0.167   1.869   0.404                       C
HETATM   12  H           0      -0.673   2.813   0.538                       H
HETATM   13  N           0       1.112   1.924   0.058                       N
HETATM   14  C           0       1.649   0.715  -0.083                       C
HETATM   15  H           0       3.684   1.002  -0.611                       H
HETATM   16  K           0      -3.273  -0.085  -0.568                       K
END
CONECT    1    2   14   15
CONECT    2    1    3    4
CONECT    3    2
CONECT    4    2    5
CONECT    5    4    6   14
CONECT    6    5    7   10
CONECT    7    6    8    9
CONECT    8    7
CONECT    9    7
CONECT   10    6   11   16
CONECT   11   10   12   13
CONECT   12   11
CONECT   13   11   14
CONECT   14    1    5   13
CONECT   15    1
CONECT   16   10
