# Supplementary material for: Generation of an accurate CCSD(T)/CBS data set and assessment of DFT methods for the binding strengths of group I metal–nucleic acid complexes
Source: Front Chem. 2023 Nov 20;11:1296787. doi: 10.3389/fchem.2023.1296787 (PMC10694745; doi:10.3389/fchem.2023.1296787)
Supplement: Supplementary file 2 [file DataSheet2.ZIP › Complexes/K-A-N6-N7.pdb]

TITLE       Required
REMARK   1 File created by GaussView 6.0.16
HETATM    1  N           0       1.437   2.030  -0.008                       N
HETATM    2  C           0       0.154   2.303   0.338                       C
HETATM    3  H           0      -0.202   3.311   0.452                       H
HETATM    4  N           0      -0.586   1.215   0.512                       N
HETATM    5  C           0       0.295   0.183   0.269                       C
HETATM    6  C           0       0.166  -1.208   0.306                       C
HETATM    7  N           0      -1.044  -1.812   0.689                       N
HETATM    8  H           0      -1.297  -1.532   1.630                       H
HETATM    9  H           0      -0.929  -2.819   0.676                       H
HETATM   10  N           0       1.183  -1.963  -0.065                       N
HETATM   11  C           0       2.340  -1.365  -0.423                       C
HETATM   12  H           0       3.137  -2.027  -0.720                       H
HETATM   13  N           0       2.611  -0.063  -0.430                       N
HETATM   14  C           0       1.558   0.666  -0.080                       C
HETATM   15  H           0       2.169   2.700  -0.188                       H
HETATM   16  K           0      -2.903   0.055  -0.484                       K
END
CONECT    1    2   14   15
CONECT    2    1    3    4
CONECT    3    2
CONECT    4    2    5   16
CONECT    5    4    6   14
CONECT    6    5    7   10
CONECT    7    6    8    9   16
CONECT    8    7
CONECT    9    7
CONECT   10    6   11
CONECT   11   10   12   13
CONECT   12   11
CONECT   13   11   14
CONECT   14   13    1    5
CONECT   15    1
CONECT   16    7    4
