# Supplementary material for: Generation of an accurate CCSD(T)/CBS data set and assessment of DFT methods for the binding strengths of group I metal–nucleic acid complexes
Source: Front Chem. 2023 Nov 20;11:1296787. doi: 10.3389/fchem.2023.1296787 (PMC10694745; doi:10.3389/fchem.2023.1296787)
Supplement: Supplementary file 2 [file DataSheet2.ZIP › Complexes/K-C-O2-N3.pdb]

TITLE       Required
REMARK   1 File created by GaussView 6.0.16
HETATM    1  N           0      -1.118  -1.664  -0.001                       N
HETATM    2  C           0      -2.345  -1.093   0.001                       C
HETATM    3  H           0      -3.191  -1.759   0.001                       H
HETATM    4  C           0      -2.458   0.254   0.001                       C
HETATM    5  H           0      -3.421   0.731   0.001                       H
HETATM    6  C           0      -1.244   1.002  -0.000                       C
HETATM    7  N           0      -1.304   2.340  -0.002                       N
HETATM    8  H           0      -0.459   2.878   0.002                       H
HETATM    9  H           0      -2.183   2.820   0.008                       H
HETATM   10  N           0      -0.045   0.431  -0.000                       N
HETATM   11  C           0       0.051  -0.929  -0.000                       C
HETATM   12  O           0       1.137  -1.520  -0.000                       O
HETATM   13  H           0      -1.008  -2.667  -0.000                       H
HETATM   14  K           0       2.864   0.369   0.000                       K
END
CONECT    1    2   11   13
CONECT    2    1    3    4
CONECT    3    2
CONECT    4    2    5    6
CONECT    5    4
CONECT    6    4    7   10
CONECT    7    6    8    9
CONECT    8    7
CONECT    9    7
CONECT   10    6   11
CONECT   11    1   10   12
CONECT   12   11   14
CONECT   13    1
CONECT   14   12
