# Supplementary material for: Generation of an accurate CCSD(T)/CBS data set and assessment of DFT methods for the binding strengths of group I metal–nucleic acid complexes
Source: Front Chem. 2023 Nov 20;11:1296787. doi: 10.3389/fchem.2023.1296787 (PMC10694745; doi:10.3389/fchem.2023.1296787)
Supplement: Supplementary file 2 [file DataSheet2.ZIP › Complexes/K-G-N2-N3.pdb]

TITLE       Required
REMARK   1 File created by GaussView 6.0.16
HETATM    1  N           0       1.095  -2.038   0.466                       N
HETATM    2  C           0       2.405  -1.990   0.062                       C
HETATM    3  H           0       3.029  -2.865   0.059                       H
HETATM    4  N           0       2.780  -0.784  -0.304                       N
HETATM    5  C           0       1.669  -0.014  -0.116                       C
HETATM    6  C           0       1.496   1.400  -0.315                       C
HETATM    7  O           0       2.244   2.253  -0.718                       O
HETATM    8  N           0       0.158   1.764   0.094                       N
HETATM    9  H           0      -0.004   2.762   0.066                       H
HETATM   10  C           0      -0.809   0.931   0.530                       C
HETATM   11  N           0      -2.079   1.464   0.795                       N
HETATM   12  H           0      -2.128   2.469   0.720                       H
HETATM   13  H           0      -2.399   1.182   1.712                       H
HETATM   14  N           0      -0.669  -0.363   0.650                       N
HETATM   15  C           0       0.607  -0.770   0.363                       C
HETATM   16  H           0       0.619  -2.835   0.854                       H
HETATM   17  K           0      -3.067  -0.862  -0.670                       K
END
CONECT    1    2   15   16
CONECT    2    1    3    4
CONECT    3    2
CONECT    4    2    5
CONECT    5    4    6   15
CONECT    6    5    7    8
CONECT    7    6
CONECT    8    6    9   10
CONECT    9    8
CONECT   10    8   11   14
CONECT   11   10   12   13
CONECT   12   11
CONECT   13   11
CONECT   14   10   15   17
CONECT   15   14    1    5
CONECT   16    1
CONECT   17   14
