# Supplementary material for: Generation of an accurate CCSD(T)/CBS data set and assessment of DFT methods for the binding strengths of group I metal–nucleic acid complexes
Source: Front Chem. 2023 Nov 20;11:1296787. doi: 10.3389/fchem.2023.1296787 (PMC10694745; doi:10.3389/fchem.2023.1296787)
Supplement: Supplementary file 2 [file DataSheet2.ZIP › Complexes/K-G-O6-N7.pdb]

TITLE       Required
REMARK   1 File created by GaussView 6.0.16
HETATM    1  N           0       0.590   2.446  -0.003                       N
HETATM    2  C           0      -0.773   2.419   0.001                       C
HETATM    3  H           0      -1.362   3.317  -0.002                       H
HETATM    4  N           0      -1.255   1.187   0.008                       N
HETATM    5  C           0      -0.132   0.394   0.009                       C
HETATM    6  C           0      -0.025  -1.023   0.007                       C
HETATM    7  O           0      -0.937  -1.854   0.005                       O
HETATM    8  N           0       1.310  -1.416   0.001                       N
HETATM    9  H           0       1.455  -2.416  -0.048                       H
HETATM   10  C           0       2.399  -0.576   0.001                       C
HETATM   11  N           0       3.616  -1.166  -0.063                       N
HETATM   12  H           0       3.736  -2.102   0.278                       H
HETATM   13  H           0       4.396  -0.544   0.070                       H
HETATM   14  N           0       2.304   0.729   0.007                       N
HETATM   15  C           0       1.027   1.153   0.001                       C
HETATM   16  H           0       1.176   3.266  -0.009                       H
HETATM   17  K           0      -3.307  -0.703  -0.005                       K
END
CONECT    1    2   15   16
CONECT    2    1    3    4
CONECT    3    2
CONECT    4    2    5   17
CONECT    5    4    6   15
CONECT    6    5    7    8
CONECT    7    6   17
CONECT    8    6    9   10
CONECT    9    8
CONECT   10    8   11   14
CONECT   11   10   12   13
CONECT   12   11
CONECT   13   11
CONECT   14   10   15
CONECT   15    5    1   14
CONECT   16    1
CONECT   17    7    4
