# Supplementary material for: Generation of an accurate CCSD(T)/CBS data set and assessment of DFT methods for the binding strengths of group I metal–nucleic acid complexes
Source: Front Chem. 2023 Nov 20;11:1296787. doi: 10.3389/fchem.2023.1296787 (PMC10694745; doi:10.3389/fchem.2023.1296787)
Supplement: Supplementary file 2 [file DataSheet2.ZIP › Complexes/K-P-1B1NB.pdb]

TITLE      Title
REMARK   1 File created by GaussView 6.0.16
HETATM    1  P           0      -0.506  -0.181   0.401                       P
HETATM    2  O           0       0.473  -1.314   0.489                       O
HETATM    3  O           0      -1.325   0.269   1.545                       O
HETATM    4  O           0      -1.421  -0.352  -0.925                       O
HETATM    5  C           0      -2.717  -0.913  -0.736                       C
HETATM    6  O           0       0.447   1.054  -0.158                       O
HETATM    7  H           0      -3.244  -0.812  -1.678                       H
HETATM    8  H           0      -2.647  -1.966  -0.476                       H
HETATM    9  H           0      -3.247  -0.385   0.051                       H
HETATM   10  C           0      -0.200   2.319  -0.289                       C
HETATM   11  H           0      -0.696   2.579   0.640                       H
HETATM   12  H           0       0.562   3.055  -0.525                       H
HETATM   13  H           0      -0.931   2.282  -1.092                       H
HETATM   14  K           0       2.626  -0.407  -0.231                       K
END
CONECT    1    2    3    4    6
CONECT    1   14
CONECT    2    1   14
CONECT    3    1
CONECT    4    1    5
CONECT    5    4    7    8    9
CONECT    6    1   10   14
CONECT    7    5
CONECT    8    5
CONECT    9    5
CONECT   10    6   11   12   13
CONECT   11   10
CONECT   12   10
CONECT   13   10
CONECT   14    1    2    6
