# Supplementary material for: Generation of an accurate CCSD(T)/CBS data set and assessment of DFT methods for the binding strengths of group I metal–nucleic acid complexes
Source: Front Chem. 2023 Nov 20;11:1296787. doi: 10.3389/fchem.2023.1296787 (PMC10694745; doi:10.3389/fchem.2023.1296787)
Supplement: Supplementary file 2 [file DataSheet2.ZIP › Complexes/K-P-2B.pdb]

TITLE       Required
REMARK   1 File created by GaussView 6.0.16
HETATM    1  P           0       0.494   0.001   0.699                       P
HETATM    2  O           0      -0.704  -0.002   1.587                       O
HETATM    3  O           0       1.912   0.002   1.097                       O
HETATM    4  O           0       0.176   1.260  -0.326                       O
HETATM    5  C           0       1.256   1.810  -1.075                       C
HETATM    6  O           0       0.179  -1.254  -0.331                       O
HETATM    7  H           0       1.453   1.218  -1.967                       H
HETATM    8  H           0       0.968   2.812  -1.372                       H
HETATM    9  H           0       2.153   1.845  -0.466                       H
HETATM   10  C           0       1.262  -1.811  -1.071                       C
HETATM   11  H           0       0.978  -2.817  -1.359                       H
HETATM   12  H           0       1.461  -1.228  -1.969                       H
HETATM   13  H           0       2.158  -1.837  -0.460                       H
HETATM   14  K           0      -2.326  -0.002  -0.328                       K
END
CONECT    1    2    3    4    6
CONECT    1   14
CONECT    2    1   14
CONECT    3    1
CONECT    4    1    5   14
CONECT    5    4    7    8    9
CONECT    6    1   10   14
CONECT    7    5
CONECT    8    5
CONECT    9    5
CONECT   10    6   11   12   13
CONECT   11   10
CONECT   12   10
CONECT   13   10
CONECT   14    1    6    2    4
