# Supplementary material for: Generation of an accurate CCSD(T)/CBS data set and assessment of DFT methods for the binding strengths of group I metal–nucleic acid complexes
Source: Front Chem. 2023 Nov 20;11:1296787. doi: 10.3389/fchem.2023.1296787 (PMC10694745; doi:10.3389/fchem.2023.1296787)
Supplement: Supplementary file 2 [file DataSheet2.ZIP › Complexes/K-P-2NB.pdb]

TITLE      Title
REMARK   1 File created by GaussView 6.0.16
HETATM    1  P           0      -0.532  -0.000  -0.000                       P
HETATM    2  O           0       0.299  -0.000  -1.259                       O
HETATM    3  O           0       0.299   0.000   1.258                       O
HETATM    4  O           0      -1.609  -1.184   0.000                       O
HETATM    5  C           0      -1.083  -2.502   0.000                       C
HETATM    6  O           0      -1.609   1.184  -0.000                       O
HETATM    7  H           0      -1.927  -3.181   0.000                       H
HETATM    8  H           0      -0.482  -2.677  -0.890                       H
HETATM    9  H           0      -0.482  -2.677   0.891                       H
HETATM   10  C           0      -1.083   2.502   0.000                       C
HETATM   11  H           0      -0.482   2.677  -0.890                       H
HETATM   12  H           0      -1.927   3.181   0.000                       H
HETATM   13  H           0      -0.483   2.677   0.891                       H
HETATM   14  K           0       2.511   0.000   0.000                       K
END
CONECT    1    2    3    4    6
CONECT    1   14
CONECT    2    1   14
CONECT    3    1   14
CONECT    4    1    5
CONECT    5    4    7    8    9
CONECT    6    1   10
CONECT    7    5
CONECT    8    5
CONECT    9    5
CONECT   10    6   11   12   13
CONECT   11   10
CONECT   12   10
CONECT   13   10
CONECT   14    1    2    3
