# Supplementary material for: Generation of an accurate CCSD(T)/CBS data set and assessment of DFT methods for the binding strengths of group I metal–nucleic acid complexes
Source: Front Chem. 2023 Nov 20;11:1296787. doi: 10.3389/fchem.2023.1296787 (PMC10694745; doi:10.3389/fchem.2023.1296787)
Supplement: Supplementary file 2 [file DataSheet2.ZIP › Complexes/K-U-O2.pdb]

TITLE      Placeholder title
REMARK   1 File created by GaussView 6.0.16
HETATM    1  N           0      -0.619   1.475   0.000                       N
HETATM    2  C           0      -1.993   1.595   0.000                       C
HETATM    3  H           0      -2.367   2.605   0.000                       H
HETATM    4  C           0      -2.796   0.518   0.000                       C
HETATM    5  H           0      -3.866   0.616   0.000                       H
HETATM    6  C           0      -2.219  -0.812  -0.000                       C
HETATM    7  O           0      -2.806  -1.869   0.000                       O
HETATM    8  N           0      -0.799  -0.799  -0.000                       N
HETATM    9  C           0       0.023   0.277  -0.000                       C
HETATM   10  O           0       1.259   0.187   0.000                       O
HETATM   11  H           0      -0.036   2.295   0.000                       H
HETATM   12  H           0      -0.362  -1.709  -0.000                       H
HETATM   13  K           0       3.729  -0.240  -0.000                       K
END
CONECT    1    2    9   11
CONECT    2    1    3    4
CONECT    3    2
CONECT    4    2    5    6
CONECT    5    4
CONECT    6    4    7    8
CONECT    7    6
CONECT    8    6    9   12
CONECT    9    8    1   10
CONECT   10    9   13
CONECT   11    1
CONECT   12    8
CONECT   13   10
