# Supplementary material for: Generation of an accurate CCSD(T)/CBS data set and assessment of DFT methods for the binding strengths of group I metal–nucleic acid complexes
Source: Front Chem. 2023 Nov 20;11:1296787. doi: 10.3389/fchem.2023.1296787 (PMC10694745; doi:10.3389/fchem.2023.1296787)
Supplement: Supplementary file 2 [file DataSheet2.ZIP › Complexes/Li-A-N1-N6.pdb]

TITLE       Required
REMARK   1 File created by GaussView 6.0.16
HETATM    1  N           0       2.242   0.452  -0.012                       N
HETATM    2  C           0       2.357  -0.908  -0.015                       C
HETATM    3  H           0       3.317  -1.393  -0.024                       H
HETATM    4  N           0       1.199  -1.538  -0.006                       N
HETATM    5  C           0       0.290  -0.527   0.003                       C
HETATM    6  C           0      -1.090  -0.500   0.018                       C
HETATM    7  N           0      -1.961  -1.634   0.021                       N
HETATM    8  H           0      -1.896  -2.115   0.914                       H
HETATM    9  H           0      -1.650  -2.312  -0.668                       H
HETATM   10  N           0      -1.727   0.669   0.015                       N
HETATM   11  C           0      -1.013   1.816   0.016                       C
HETATM   12  H           0      -1.577   2.734   0.021                       H
HETATM   13  N           0       0.306   1.910   0.010                       N
HETATM   14  C           0       0.914   0.734  -0.001                       C
HETATM   15  H           0       2.993   1.125  -0.016                       H
HETATM   16 Li           0      -3.451  -0.252  -0.183                      Li
END
CONECT    1    2   14   15
CONECT    2    1    3    4
CONECT    3    2
CONECT    4    2    5
CONECT    5    4    6   14
CONECT    6    5    7   10
CONECT    7    6    8    9   16
CONECT    8    7
CONECT    9    7
CONECT   10    6   11   16
CONECT   11   10   12   13
CONECT   12   11
CONECT   13   11   14
CONECT   14    1    5   13
CONECT   15    1
CONECT   16    7   10
