# Supplementary material for: Generation of an accurate CCSD(T)/CBS data set and assessment of DFT methods for the binding strengths of group I metal–nucleic acid complexes
Source: Front Chem. 2023 Nov 20;11:1296787. doi: 10.3389/fchem.2023.1296787 (PMC10694745; doi:10.3389/fchem.2023.1296787)
Supplement: Supplementary file 2 [file DataSheet2.ZIP › Complexes/Li-A-N3.pdb]

TITLE       Required
REMARK   1 File created by GaussView 6.0.16
HETATM    1  N           0       2.098   0.096   0.000                       N
HETATM    2  C           0       2.083  -1.274   0.000                       C
HETATM    3  H           0       2.992  -1.847   0.000                       H
HETATM    4  N           0       0.869  -1.773   0.000                       N
HETATM    5  C           0       0.062  -0.675   0.000                       C
HETATM    6  C           0      -1.335  -0.566   0.000                       C
HETATM    7  N           0      -2.132  -1.623   0.000                       N
HETATM    8  H           0      -3.129  -1.494  -0.000                       H
HETATM    9  H           0      -1.741  -2.549   0.000                       H
HETATM   10  N           0      -1.872   0.665  -0.000                       N
HETATM   11  C           0      -1.074   1.712  -0.000                       C
HETATM   12  H           0      -1.577   2.672  -0.000                       H
HETATM   13  N           0       0.274   1.745  -0.000                       N
HETATM   14  C           0       0.797   0.503  -0.000                       C
HETATM   15  H           0       2.926   0.666   0.000                       H
HETATM   16 Li           0       0.894   3.527  -0.000                      Li
END
CONECT    1    2   14   15
CONECT    2    1    3    4
CONECT    3    2
CONECT    4    2    5
CONECT    5    4    6   14
CONECT    6    5    7   10
CONECT    7    6    8    9
CONECT    8    7
CONECT    9    7
CONECT   10    6   11
CONECT   11   10   12   13
CONECT   12   11
CONECT   13   11   14   16
CONECT   14    1    5   13
CONECT   15    1
CONECT   16   13
