# Supplementary material for: Generation of an accurate CCSD(T)/CBS data set and assessment of DFT methods for the binding strengths of group I metal–nucleic acid complexes
Source: Front Chem. 2023 Nov 20;11:1296787. doi: 10.3389/fchem.2023.1296787 (PMC10694745; doi:10.3389/fchem.2023.1296787)
Supplement: Supplementary file 2 [file DataSheet2.ZIP › Complexes/Li-A-N6-N7.pdb]

TITLE       Required
REMARK   1 File created by GaussView 6.0.16
HETATM    1  N           0      -2.109  -0.578  -0.000                       N
HETATM    2  C           0      -2.236   0.769   0.000                       C
HETATM    3  H           0      -3.196   1.254   0.000                       H
HETATM    4  N           0      -1.069   1.396  -0.000                       N
HETATM    5  C           0      -0.151   0.378   0.000                       C
HETATM    6  C           0       1.230   0.391  -0.000                       C
HETATM    7  N           0       1.882   1.672  -0.000                       N
HETATM    8  H           0       2.506   1.713  -0.803                       H
HETATM    9  H           0       2.505   1.714   0.803                       H
HETATM   10  N           0       1.891  -0.743  -0.000                       N
HETATM   11  C           0       1.183  -1.894   0.001                       C
HETATM   12  H           0       1.762  -2.803  -0.001                       H
HETATM   13  N           0      -0.142  -2.028   0.000                       N
HETATM   14  C           0      -0.771  -0.866   0.000                       C
HETATM   15  H           0      -2.864  -1.247  -0.000                       H
HETATM   16 Li           0       0.197   2.893  -0.001                      Li
END
CONECT    1    2   14   15
CONECT    2    1    3    4
CONECT    3    2
CONECT    4    2    5   16
CONECT    5    4    6   14
CONECT    6    5    7   10
CONECT    7    6    8    9   16
CONECT    8    7
CONECT    9    7
CONECT   10    6   11
CONECT   11   10   12   13
CONECT   12   11
CONECT   13   11   14
CONECT   14    1   13    5
CONECT   15    1
CONECT   16    4    7
