# Supplementary material for: Generation of an accurate CCSD(T)/CBS data set and assessment of DFT methods for the binding strengths of group I metal–nucleic acid complexes
Source: Front Chem. 2023 Nov 20;11:1296787. doi: 10.3389/fchem.2023.1296787 (PMC10694745; doi:10.3389/fchem.2023.1296787)
Supplement: Supplementary file 2 [file DataSheet2.ZIP › Complexes/Li-C-N3-N4.pdb]

TITLE       Required
REMARK   1 File created by GaussView 6.0.16
HETATM    1  N           0       1.478   0.781  -0.008                       N
HETATM    2  C           0       0.565   1.756  -0.044                       C
HETATM    3  H           0       0.936   2.769  -0.076                       H
HETATM    4  C           0      -0.766   1.451  -0.030                       C
HETATM    5  H           0      -1.519   2.217  -0.036                       H
HETATM    6  C           0      -1.068   0.089   0.024                       C
HETATM    7  N           0      -2.397  -0.436   0.045                       N
HETATM    8  H           0      -2.730  -0.490   1.004                       H
HETATM    9  H           0      -3.046   0.163  -0.451                       H
HETATM   10  N           0      -0.174  -0.870   0.033                       N
HETATM   11  C           0       1.182  -0.589   0.029                       C
HETATM   12  O           0       2.050  -1.425   0.040                       O
HETATM   13  H           0       2.465   1.001  -0.019                       H
HETATM   14 Li           0      -1.444  -2.276  -0.370                      Li
END
CONECT    1    2   11   13
CONECT    2    1    3    4
CONECT    3    2
CONECT    4    2    5    6
CONECT    5    4
CONECT    6    4    7   10
CONECT    7    6    8    9
CONECT    8    7
CONECT    9    7
CONECT   10    6   11   14
CONECT   11   10    1   12
CONECT   12   11
CONECT   13    1
CONECT   14   10
