# Supplementary material for: Generation of an accurate CCSD(T)/CBS data set and assessment of DFT methods for the binding strengths of group I metal–nucleic acid complexes
Source: Front Chem. 2023 Nov 20;11:1296787. doi: 10.3389/fchem.2023.1296787 (PMC10694745; doi:10.3389/fchem.2023.1296787)
Supplement: Supplementary file 2 [file DataSheet2.ZIP › Complexes/Li-G-N2-N3.pdb]

TITLE      Placeholder title
REMARK   1 File created by GaussView 6.0.16
HETATM    1  N           0      -1.574  -1.662   0.000                       N
HETATM    2  C           0      -2.675  -0.852   0.000                       C
HETATM    3  H           0      -3.673  -1.251   0.000                       H
HETATM    4  N           0      -2.364   0.425  -0.000                       N
HETATM    5  C           0      -1.008   0.445  -0.000                       C
HETATM    6  C           0      -0.123   1.575   0.000                       C
HETATM    7  O           0      -0.333   2.758  -0.000                       O
HETATM    8  N           0       1.241   1.093   0.000                       N
HETATM    9  H           0       1.932   1.833   0.000                       H
HETATM   10  C           0       1.635  -0.184   0.000                       C
HETATM   11  N           0       3.021  -0.527   0.000                       N
HETATM   12  H           0       3.495  -0.155   0.817                       H
HETATM   13  H           0       3.496  -0.153  -0.815                       H
HETATM   14  N           0       0.822  -1.207   0.000                       N
HETATM   15  C           0      -0.492  -0.843   0.000                       C
HETATM   16  H           0      -1.577  -2.668   0.000                       H
HETATM   17 Li           0       2.320  -2.454  -0.002                      Li
END
CONECT    1    2   15   16
CONECT    2    1    3    4
CONECT    3    2
CONECT    4    2    5
CONECT    5    4    6   15
CONECT    6    5    7    8
CONECT    7    6
CONECT    8    6    9   10
CONECT    9    8
CONECT   10    8   11   14
CONECT   11   10   12   13
CONECT   12   11
CONECT   13   11
CONECT   14   10   15   17
CONECT   15    1    5   14
CONECT   16    1
CONECT   17   14
