# Supplementary material for: Generation of an accurate CCSD(T)/CBS data set and assessment of DFT methods for the binding strengths of group I metal–nucleic acid complexes
Source: Front Chem. 2023 Nov 20;11:1296787. doi: 10.3389/fchem.2023.1296787 (PMC10694745; doi:10.3389/fchem.2023.1296787)
Supplement: Supplementary file 2 [file DataSheet2.ZIP › Complexes/Li-G-O6-N7.pdb]

TITLE      Placeholder title
REMARK   1 File created by GaussView 6.0.16
HETATM    1  N           0       1.389  -1.833  -0.002                       N
HETATM    2  C           0       2.481  -1.017  -0.000                       C
HETATM    3  H           0       3.484  -1.399  -0.002                       H
HETATM    4  N           0       2.144   0.262   0.003                       N
HETATM    5  C           0       0.779   0.235   0.004                       C
HETATM    6  C           0      -0.084   1.339   0.002                       C
HETATM    7  O           0       0.292   2.525  -0.001                       O
HETATM    8  N           0      -1.401   0.949  -0.001                       N
HETATM    9  H           0      -2.083   1.695  -0.031                       H
HETATM   10  C           0      -1.825  -0.365   0.002                       C
HETATM   11  N           0      -3.153  -0.564  -0.039                       N
HETATM   12  H           0      -3.806   0.164   0.182                       H
HETATM   13  H           0      -3.465  -1.515   0.053                       H
HETATM   14  N           0      -1.015  -1.394   0.006                       N
HETATM   15  C           0       0.278  -1.043   0.001                       C
HETATM   16  H           0       1.402  -2.841  -0.005                       H
HETATM   17 Li           0       2.205   2.291  -0.003                      Li
END
CONECT    1    2   15   16
CONECT    2    1    3    4
CONECT    3    2
CONECT    4    2    5   17
CONECT    5    4    6   15
CONECT    6    5    7    8
CONECT    7    6   17
CONECT    8    6    9   10
CONECT    9    8
CONECT   10    8   11   14
CONECT   11   10   12   13
CONECT   12   11
CONECT   13   11
CONECT   14   10   15
CONECT   15   14    1    5
CONECT   16    1
CONECT   17    4    7
