# Supplementary material for: Generation of an accurate CCSD(T)/CBS data set and assessment of DFT methods for the binding strengths of group I metal–nucleic acid complexes
Source: Front Chem. 2023 Nov 20;11:1296787. doi: 10.3389/fchem.2023.1296787 (PMC10694745; doi:10.3389/fchem.2023.1296787)
Supplement: Supplementary file 2 [file DataSheet2.ZIP › Complexes/Li-P-1B1NB.pdb]

TITLE      Title
REMARK   1 File created by GaussView 6.0.16
HETATM    1  P           0       0.083  -0.510   0.215                       P
HETATM    2  O           0       0.819  -1.744  -0.264                       O
HETATM    3  O           0      -0.318  -0.236   1.613                       O
HETATM    4  O           0      -1.113  -0.218  -0.818                       O
HETATM    5  C           0      -2.309   0.398  -0.336                       C
HETATM    6  O           0       1.238   0.611  -0.284                       O
HETATM    7  H           0      -3.101   0.115  -1.019                       H
HETATM    8  H           0      -2.531   0.059   0.670                       H
HETATM    9  H           0      -2.199   1.479  -0.333                       H
HETATM   10  C           0       0.987   1.984  -0.005                       C
HETATM   11  H           0       0.631   2.088   1.016                       H
HETATM   12  H           0       1.916   2.528  -0.133                       H
HETATM   13  H           0       0.244   2.370  -0.699                       H
HETATM   14 Li           0       2.238  -0.858  -0.883                      Li
END
CONECT    1    2    3    4    6
CONECT    2    1   14
CONECT    3    1
CONECT    4    1    5
CONECT    5    4    7    8    9
CONECT    6    1   10   14
CONECT    7    5
CONECT    8    5
CONECT    9    5
CONECT   10    6   11   12   13
CONECT   11   10
CONECT   12   10
CONECT   13   10
CONECT   14    2    6
