# Supplementary material for: Generation of an accurate CCSD(T)/CBS data set and assessment of DFT methods for the binding strengths of group I metal–nucleic acid complexes
Source: Front Chem. 2023 Nov 20;11:1296787. doi: 10.3389/fchem.2023.1296787 (PMC10694745; doi:10.3389/fchem.2023.1296787)
Supplement: Supplementary file 2 [file DataSheet2.ZIP › Complexes/Li-P-2B.pdb]

TITLE      Title
REMARK   1 File created by GaussView 6.0.16
HETATM    1  P           0      -0.000  -0.436  -0.000                       P
HETATM    2  O           0      -0.002  -1.100  -1.325                       O
HETATM    3  O           0       0.001  -1.098   1.325                       O
HETATM    4  O           0      -1.167   0.792  -0.000                       O
HETATM    5  C           0      -2.513   0.313   0.002                       C
HETATM    6  O           0       1.167   0.792  -0.002                       O
HETATM    7  H           0      -3.170   1.176   0.004                       H
HETATM    8  H           0      -2.685  -0.285  -0.888                       H
HETATM    9  H           0      -2.682  -0.286   0.891                       H
HETATM   10  C           0       2.514   0.313   0.001                       C
HETATM   11  H           0       2.685  -0.288  -0.886                       H
HETATM   12  H           0       3.170   1.175  -0.000                       H
HETATM   13  H           0       2.683  -0.283   0.893                       H
HETATM   14 Li           0       0.000   2.162  -0.002                      Li
END
CONECT    1    2    3    4    6
CONECT    2    1
CONECT    3    1
CONECT    4    1    5   14
CONECT    5    4    7    8    9
CONECT    6    1   10   14
CONECT    7    5
CONECT    8    5
CONECT    9    5
CONECT   10    6   11   12   13
CONECT   11   10
CONECT   12   10
CONECT   13   10
CONECT   14    4    6
