# Supplementary material for: Generation of an accurate CCSD(T)/CBS data set and assessment of DFT methods for the binding strengths of group I metal–nucleic acid complexes
Source: Front Chem. 2023 Nov 20;11:1296787. doi: 10.3389/fchem.2023.1296787 (PMC10694745; doi:10.3389/fchem.2023.1296787)
Supplement: Supplementary file 2 [file DataSheet2.ZIP › Complexes/Li-T-O2.pdb]

TITLE      Placeholder title
REMARK   1 File created by GaussView 6.0.16
HETATM    1  N           0       0.859  -1.293  -0.000                       N
HETATM    2  C           0      -0.511  -1.476   0.000                       C
HETATM    3  H           0      -0.835  -2.504   0.000                       H
HETATM    4  C           0      -1.373  -0.445   0.000                       C
HETATM    5  C           0      -2.849  -0.600   0.000                       C
HETATM    6  H           0      -3.274  -0.114  -0.875                       H
HETATM    7  H           0      -3.131  -1.648   0.000                       H
HETATM    8  H           0      -3.274  -0.114   0.875                       H
HETATM    9  C           0      -0.833   0.901   0.000                       C
HETATM   10  O           0      -1.466   1.931   0.000                       O
HETATM   11  N           0       0.583   0.955  -0.000                       N
HETATM   12  H           0       0.978   1.885  -0.000                       H
HETATM   13  C           0       1.433  -0.081  -0.000                       C
HETATM   14  O           0       2.677   0.066  -0.000                       O
HETATM   15  H           0       1.477  -2.087  -0.000                       H
HETATM   16 Li           0       4.355   0.390   0.000                      Li
END
CONECT    1    2   13   15
CONECT    2    1    3    4
CONECT    3    2
CONECT    4    2    5    9
CONECT    5    4    6    7    8
CONECT    6    5
CONECT    7    5
CONECT    8    5
CONECT    9    4   10   11
CONECT   10    9
CONECT   11    9   12   13
CONECT   12   11
CONECT   13    1   11   14
CONECT   14   13   16
CONECT   15    1
CONECT   16   14
