# Supplementary material for: Generation of an accurate CCSD(T)/CBS data set and assessment of DFT methods for the binding strengths of group I metal–nucleic acid complexes
Source: Front Chem. 2023 Nov 20;11:1296787. doi: 10.3389/fchem.2023.1296787 (PMC10694745; doi:10.3389/fchem.2023.1296787)
Supplement: Supplementary file 2 [file DataSheet2.ZIP › Complexes/Li-T-O4.pdb]

TITLE      Placeholder title
REMARK   1 File created by GaussView 6.0.16
HETATM    1  N           0       1.486   1.076  -0.000                       N
HETATM    2  C           0       0.235   1.591   0.000                       C
HETATM    3  H           0       0.174   2.669   0.000                       H
HETATM    4  C           0      -0.879   0.820   0.000                       C
HETATM    5  C           0      -2.258   1.380   0.000                       C
HETATM    6  H           0      -2.807   1.057   0.881                       H
HETATM    7  H           0      -2.228   2.465   0.000                       H
HETATM    8  H           0      -2.807   1.057  -0.881                       H
HETATM    9  C           0      -0.683  -0.590   0.000                       C
HETATM   10  O           0      -1.619  -1.425   0.000                       O
HETATM   11  N           0       0.596  -1.036  -0.000                       N
HETATM   12  H           0       0.751  -2.035   0.000                       H
HETATM   13  C           0       1.762  -0.273  -0.000                       C
HETATM   14  O           0       2.865  -0.754   0.000                       O
HETATM   15  H           0       2.295   1.679   0.000                       H
HETATM   16 Li           0      -2.995  -2.434  -0.000                      Li
END
CONECT    1    2   13   15
CONECT    2    1    3    4
CONECT    3    2
CONECT    4    2    5    9
CONECT    5    4    6    7    8
CONECT    6    5
CONECT    7    5
CONECT    8    5
CONECT    9    4   10   11
CONECT   10    9   16
CONECT   11    9   12   13
CONECT   12   11
CONECT   13   11    1   14
CONECT   14   13
CONECT   15    1
CONECT   16   10
