# Supplementary material for: Generation of an accurate CCSD(T)/CBS data set and assessment of DFT methods for the binding strengths of group I metal–nucleic acid complexes
Source: Front Chem. 2023 Nov 20;11:1296787. doi: 10.3389/fchem.2023.1296787 (PMC10694745; doi:10.3389/fchem.2023.1296787)
Supplement: Supplementary file 2 [file DataSheet2.ZIP › Complexes/Na-A-N1-N6.pdb]

TITLE       Required
REMARK   1 File created by GaussView 6.0.16
HETATM    1  N           0       2.632   0.386  -0.166                       N
HETATM    2  C           0       2.694  -0.980  -0.169                       C
HETATM    3  H           0       3.629  -1.501  -0.268                       H
HETATM    4  N           0       1.519  -1.567  -0.038                       N
HETATM    5  C           0       0.652  -0.515   0.049                       C
HETATM    6  C           0      -0.725  -0.447   0.212                       C
HETATM    7  N           0      -1.569  -1.580   0.296                       N
HETATM    8  H           0      -1.856  -1.727   1.258                       H
HETATM    9  H           0      -1.062  -2.413   0.016                       H
HETATM   10  N           0      -1.324   0.743   0.250                       N
HETATM   11  C           0      -0.562   1.862   0.181                       C
HETATM   12  H           0      -1.090   2.800   0.240                       H
HETATM   13  N           0       0.755   1.922   0.043                       N
HETATM   14  C           0       1.318   0.721  -0.029                       C
HETATM   15  H           0       3.406   1.028  -0.245                       H
HETATM   16 Na           0      -3.398  -0.124  -0.469                      Na
END
CONECT    1    2   14   15
CONECT    2    1    3    4
CONECT    3    2
CONECT    4    2    5
CONECT    5    4    6   14
CONECT    6    5    7   10
CONECT    7    6    8    9
CONECT    8    7
CONECT    9    7
CONECT   10    6   11
CONECT   11   10   12   13
CONECT   12   11
CONECT   13   11   14
CONECT   14    1    5   13
CONECT   15    1
