# Supplementary material for: Generation of an accurate CCSD(T)/CBS data set and assessment of DFT methods for the binding strengths of group I metal–nucleic acid complexes
Source: Front Chem. 2023 Nov 20;11:1296787. doi: 10.3389/fchem.2023.1296787 (PMC10694745; doi:10.3389/fchem.2023.1296787)
Supplement: Supplementary file 2 [file DataSheet2.ZIP › Complexes/Na-A-N3.pdb]

TITLE       Required
REMARK   1 File created by GaussView 6.0.16
HETATM    1  N           0      -0.217   2.024   0.000                       N
HETATM    2  C           0       1.113   2.361   0.000                       C
HETATM    3  H           0       1.433   3.387   0.000                       H
HETATM    4  N           0       1.911   1.315   0.000                       N
HETATM    5  C           0       1.053   0.250   0.000                       C
HETATM    6  C           0       1.304  -1.133   0.000                       C
HETATM    7  N           0       2.537  -1.632   0.000                       N
HETATM    8  H           0       2.668  -2.627  -0.000                       H
HETATM    9  H           0       3.329  -1.015   0.000                       H
HETATM   10  N           0       0.252  -1.968  -0.000                       N
HETATM   11  C           0      -0.969  -1.455  -0.000                       C
HETATM   12  H           0      -1.765  -2.190  -0.000                       H
HETATM   13  N           0      -1.349  -0.163  -0.000                       N
HETATM   14  C           0      -0.280   0.657   0.000                       C
HETATM   15  H           0      -0.983   2.675   0.000                       H
HETATM   16 Na           0      -3.631  -0.122  -0.000                      Na
END
CONECT    1    2   14   15
CONECT    2    1    3    4
CONECT    3    2
CONECT    4    2    5
CONECT    5    4    6   14
CONECT    6    5    7   10
CONECT    7    6    8    9
CONECT    8    7
CONECT    9    7
CONECT   10    6   11
CONECT   11   10   12   13
CONECT   12   11
CONECT   13   11   14
CONECT   14   13    5    1
CONECT   15    1
