# Supplementary material for: Generation of an accurate CCSD(T)/CBS data set and assessment of DFT methods for the binding strengths of group I metal–nucleic acid complexes
Source: Front Chem. 2023 Nov 20;11:1296787. doi: 10.3389/fchem.2023.1296787 (PMC10694745; doi:10.3389/fchem.2023.1296787)
Supplement: Supplementary file 2 [file DataSheet2.ZIP › Complexes/Na-A-N6-N7.pdb]

TITLE       Required
REMARK   1 File created by GaussView 6.0.16
HETATM    1  N           0      -1.168   2.010   0.026                       N
HETATM    2  C           0       0.150   2.310   0.126                       C
HETATM    3  H           0       0.503   3.325   0.153                       H
HETATM    4  N           0       0.927   1.236   0.180                       N
HETATM    5  C           0       0.038   0.185   0.116                       C
HETATM    6  C           0       0.206  -1.198   0.123                       C
HETATM    7  N           0       1.508  -1.753   0.281                       N
HETATM    8  H           0       1.472  -2.725  -0.014                       H
HETATM    9  H           0       1.736  -1.775   1.271                       H
HETATM   10  N           0      -0.840  -1.980  -0.046                       N
HETATM   11  C           0      -2.059  -1.411  -0.181                       C
HETATM   12  H           0      -2.883  -2.093  -0.321                       H
HETATM   13  N           0      -2.355  -0.114  -0.146                       N
HETATM   14  C           0      -1.276   0.643  -0.001                       C
HETATM   15  H           0      -1.930   2.668  -0.034                       H
HETATM   16 Na           0       2.932   0.149  -0.384                      Na
END
CONECT    1    2   14   15
CONECT    2    1    3    4
CONECT    3    2
CONECT    4    2    5
CONECT    5    4    6   14
CONECT    6    5    7   10
CONECT    7    6    8    9
CONECT    8    7
CONECT    9    7
CONECT   10    6   11
CONECT   11   10   12   13
CONECT   12   11
CONECT   13   11   14
CONECT   14    5   13    1
CONECT   15    1
