# Supplementary material for: Generation of an accurate CCSD(T)/CBS data set and assessment of DFT methods for the binding strengths of group I metal–nucleic acid complexes
Source: Front Chem. 2023 Nov 20;11:1296787. doi: 10.3389/fchem.2023.1296787 (PMC10694745; doi:10.3389/fchem.2023.1296787)
Supplement: Supplementary file 2 [file DataSheet2.ZIP › Complexes/Na-C-O2-N3.pdb]

TITLE       Required
REMARK   1 File created by GaussView 6.0.16
HETATM    1  N           0       0.386  -1.722   0.000                       N
HETATM    2  C           0       1.701  -1.397   0.000                       C
HETATM    3  H           0       2.402  -2.215   0.000                       H
HETATM    4  C           0       2.074  -0.098   0.000                       C
HETATM    5  H           0       3.112   0.180   0.000                       H
HETATM    6  C           0       1.034   0.876   0.000                       C
HETATM    7  N           0       1.350   2.174   0.000                       N
HETATM    8  H           0       0.627   2.868   0.000                       H
HETATM    9  H           0       2.306   2.474   0.000                       H
HETATM   10  N           0      -0.254   0.542   0.000                       N
HETATM   11  C           0      -0.610  -0.774   0.000                       C
HETATM   12  O           0      -1.798  -1.127  -0.000                       O
HETATM   13  H           0       0.084  -2.684   0.000                       H
HETATM   14 Na           0      -2.701   0.890  -0.000                      Na
END
CONECT    1    2   11   13
CONECT    2    1    3    4
CONECT    3    2
CONECT    4    2    5    6
CONECT    5    4
CONECT    6    4    7   10
CONECT    7    6    8    9
CONECT    8    7
CONECT    9    7
CONECT   10    6   11
CONECT   11   10    1   12
CONECT   12   11
CONECT   13    1
