# Supplementary material for: Generation of an accurate CCSD(T)/CBS data set and assessment of DFT methods for the binding strengths of group I metal–nucleic acid complexes
Source: Front Chem. 2023 Nov 20;11:1296787. doi: 10.3389/fchem.2023.1296787 (PMC10694745; doi:10.3389/fchem.2023.1296787)
Supplement: Supplementary file 2 [file DataSheet2.ZIP › Complexes/Na-G-N2-N3.pdb]

TITLE      Placeholder title
REMARK   1 File created by GaussView 6.0.16
HETATM    1  N           0       1.035  -2.037   0.011                       N
HETATM    2  C           0       2.379  -1.779   0.003                       C
HETATM    3  H           0       3.107  -2.569   0.004                       H
HETATM    4  N           0       2.651  -0.490  -0.006                       N
HETATM    5  C           0       1.431   0.112  -0.003                       C
HETATM    6  C           0       1.113   1.516  -0.008                       C
HETATM    7  O           0       1.810   2.496  -0.018                       O
HETATM    8  N           0      -0.326   1.657   0.003                       N
HETATM    9  H           0      -0.634   2.621   0.006                       H
HETATM   10  C           0      -1.241   0.670   0.012                       C
HETATM   11  N           0      -2.631   1.006   0.020                       N
HETATM   12  H           0      -2.859   1.600  -0.771                       H
HETATM   13  H           0      -2.862   1.540   0.851                       H
HETATM   14  N           0      -0.945  -0.603   0.013                       N
HETATM   15  C           0       0.405  -0.828   0.008                       C
HETATM   16  H           0       0.606  -2.947   0.022                       H
HETATM   17 Na           0      -3.168  -1.371  -0.030                      Na
END
CONECT    1    2   15   16
CONECT    2    1    3    4
CONECT    3    2
CONECT    4    2    5
CONECT    5    4    6   15
CONECT    6    5    7    8
CONECT    7    6
CONECT    8    6    9   10
CONECT    9    8
CONECT   10    8   11   14
CONECT   11   10   12   13
CONECT   12   11
CONECT   13   11
CONECT   14   10   15
CONECT   15   14    1    5
CONECT   16    1
