# Supplementary material for: Generation of an accurate CCSD(T)/CBS data set and assessment of DFT methods for the binding strengths of group I metal–nucleic acid complexes
Source: Front Chem. 2023 Nov 20;11:1296787. doi: 10.3389/fchem.2023.1296787 (PMC10694745; doi:10.3389/fchem.2023.1296787)
Supplement: Supplementary file 2 [file DataSheet2.ZIP › Complexes/Na-G-O6-N7.pdb]

TITLE      Placeholder title
REMARK   1 File created by GaussView 6.0.16
HETATM    1  N           0      -0.256   2.367  -0.002                       N
HETATM    2  C           0      -1.583   2.054  -0.001                       C
HETATM    3  H           0      -2.349   2.807  -0.004                       H
HETATM    4  N           0      -1.790   0.747   0.003                       N
HETATM    5  C           0      -0.525   0.214   0.005                       C
HETATM    6  C           0      -0.139  -1.149   0.004                       C
HETATM    7  O           0      -0.888  -2.134   0.000                       O
HETATM    8  N           0       1.242  -1.273  -0.001                       N
HETATM    9  H           0       1.587  -2.223  -0.046                       H
HETATM   10  C           0       2.138  -0.225   0.002                       C
HETATM   11  N           0       3.447  -0.555  -0.054                       N
HETATM   12  H           0       3.758  -1.459   0.249                       H
HETATM   13  H           0       4.090   0.208   0.068                       H
HETATM   14  N           0       1.781   1.035   0.009                       N
HETATM   15  C           0       0.447   1.196   0.001                       C
HETATM   16  H           0       0.140   3.294  -0.005                       H
HETATM   17 Na           0      -3.010  -1.305  -0.002                      Na
END
CONECT    1    2   15   16
CONECT    2    1    3    4
CONECT    3    2
CONECT    4    2    5
CONECT    5    4    6   15
CONECT    6    5    7    8
CONECT    7    6
CONECT    8    6    9   10
CONECT    9    8
CONECT   10    8   11   14
CONECT   11   10   12   13
CONECT   12   11
CONECT   13   11
CONECT   14   10   15
CONECT   15    5    1   14
CONECT   16    1
