# Supplementary material for: Generation of an accurate CCSD(T)/CBS data set and assessment of DFT methods for the binding strengths of group I metal–nucleic acid complexes
Source: Front Chem. 2023 Nov 20;11:1296787. doi: 10.3389/fchem.2023.1296787 (PMC10694745; doi:10.3389/fchem.2023.1296787)
Supplement: Supplementary file 2 [file DataSheet2.ZIP › Complexes/Na-P-1B1NB.pdb]

TITLE      Title
REMARK   1 File created by GaussView 6.0.16
HETATM    1  P           0      -0.128  -0.406   0.330                       P
HETATM    2  O           0       0.923  -1.457   0.131                       O
HETATM    3  O           0      -0.842  -0.160   1.597                       O
HETATM    4  O           0      -1.158  -0.496  -0.906                       O
HETATM    5  C           0      -2.544  -0.271  -0.656                       C
HETATM    6  O           0       0.748   0.957  -0.093                       O
HETATM    7  H           0      -3.075  -0.612  -1.537                       H
HETATM    8  H           0      -2.873  -0.820   0.219                       H
HETATM    9  H           0      -2.746   0.785  -0.498                       H
HETATM   10  C           0       0.055   2.200  -0.010                       C
HETATM   11  H           0      -0.463   2.270   0.940                       H
HETATM   12  H           0       0.785   2.997  -0.094                       H
HETATM   13  H           0      -0.660   2.284  -0.825                       H
HETATM   14 Na           0       2.592  -0.286  -0.453                      Na
END
CONECT    1    2    3    4    6
CONECT    2    1   14
CONECT    3    1
CONECT    4    1    5
CONECT    5    4    7    8    9
CONECT    6    1   10
CONECT    7    5
CONECT    8    5
CONECT    9    5
CONECT   10    6   11   12   13
CONECT   11   10
CONECT   12   10
CONECT   13   10
CONECT   14    2
