# Supplementary material for: Generation of an accurate CCSD(T)/CBS data set and assessment of DFT methods for the binding strengths of group I metal–nucleic acid complexes
Source: Front Chem. 2023 Nov 20;11:1296787. doi: 10.3389/fchem.2023.1296787 (PMC10694745; doi:10.3389/fchem.2023.1296787)
Supplement: Supplementary file 2 [file DataSheet2.ZIP › Complexes/Na-P-2B.pdb]

TITLE       Required
REMARK   1 File created by GaussView 6.0.16
HETATM    1  P           0       0.112  -0.241   0.566                       P
HETATM    2  O           0       0.173   1.032   1.355                       O
HETATM    3  O           0       0.467  -1.581   1.055                       O
HETATM    4  O           0       0.878   0.094  -0.864                       O
HETATM    5  C           0       2.274  -0.202  -0.894                       C
HETATM    6  O           0      -1.395  -0.167  -0.091                       O
HETATM    7  H           0       2.623  -0.008  -1.902                       H
HETATM    8  H           0       2.819   0.427  -0.193                       H
HETATM    9  H           0       2.437  -1.244  -0.639                       H
HETATM   10  C           0      -1.811  -1.306  -0.850                       C
HETATM   11  H           0      -2.854  -1.159  -1.104                       H
HETATM   12  H           0      -1.218  -1.394  -1.757                       H
HETATM   13  H           0      -1.694  -2.205  -0.256                       H
HETATM   14 Na           0      -0.687   2.112  -0.346                      Na
END
CONECT    1    2    3    4    6
CONECT    2    1
CONECT    3    1
CONECT    4    1    5
CONECT    5    4    7    8    9
CONECT    6    1   10
CONECT    7    5
CONECT    8    5
CONECT    9    5
CONECT   10    6   11   12   13
CONECT   11   10
CONECT   12   10
CONECT   13   10
