# Supplementary material for: Generation of an accurate CCSD(T)/CBS data set and assessment of DFT methods for the binding strengths of group I metal–nucleic acid complexes
Source: Front Chem. 2023 Nov 20;11:1296787. doi: 10.3389/fchem.2023.1296787 (PMC10694745; doi:10.3389/fchem.2023.1296787)
Supplement: Supplementary file 2 [file DataSheet2.ZIP › Complexes/Na-T-O4.pdb]

TITLE      Placeholder title
REMARK   1 File created by GaussView 6.0.16
HETATM    1  N           0       2.232   0.545  -0.000                       N
HETATM    2  C           0       1.275   1.510   0.000                       C
HETATM    3  H           0       1.639   2.526   0.000                       H
HETATM    4  C           0      -0.052   1.231  -0.000                       C
HETATM    5  C           0      -1.108   2.285   0.000                       C
HETATM    6  H           0      -1.740   2.200   0.880                       H
HETATM    7  H           0      -0.660   3.273  -0.000                       H
HETATM    8  H           0      -1.740   2.200  -0.880                       H
HETATM    9  C           0      -0.432  -0.154   0.000                       C
HETATM   10  O           0      -1.612  -0.556   0.000                       O
HETATM   11  N           0       0.589  -1.062  -0.000                       N
HETATM   12  H           0       0.345  -2.043   0.000                       H
HETATM   13  C           0       1.960  -0.808  -0.000                       C
HETATM   14  O           0       2.793  -1.678   0.000                       O
HETATM   15  H           0       3.211   0.788   0.000                       H
HETATM   16 Na           0      -3.646  -1.076  -0.000                      Na
END
CONECT    1    2   13   15
CONECT    2    1    3    4
CONECT    3    2
CONECT    4    2    5    9
CONECT    5    4    6    7    8
CONECT    6    5
CONECT    7    5
CONECT    8    5
CONECT    9    4   10   11
CONECT   10    9   16
CONECT   11    9   12   13
CONECT   12   11
CONECT   13    1   11   14
CONECT   14   13
CONECT   15    1
CONECT   16   10
