# Supplementary material for: Generation of an accurate CCSD(T)/CBS data set and assessment of DFT methods for the binding strengths of group I metal–nucleic acid complexes
Source: Front Chem. 2023 Nov 20;11:1296787. doi: 10.3389/fchem.2023.1296787 (PMC10694745; doi:10.3389/fchem.2023.1296787)
Supplement: Supplementary file 2 [file DataSheet2.ZIP › Complexes/Rb-A-N1-N6.pdb]

TITLE       Required
REMARK   1 File created by GaussView 6.0.16
HETATM    1  N           0       3.434   0.339  -0.595                       N
HETATM    2  C           0       3.474  -1.027  -0.570                       C
HETATM    3  H           0       4.344  -1.571  -0.891                       H
HETATM    4  N           0       2.363  -1.582  -0.123                       N
HETATM    5  C           0       1.564  -0.508   0.154                       C
HETATM    6  C           0       0.283  -0.410   0.690                       C
HETATM    7  N           0      -0.486  -1.529   0.997                       N
HETATM    8  H           0      -0.916  -1.451   1.909                       H
HETATM    9  H           0       0.053  -2.383   0.934                       H
HETATM   10  N           0      -0.268   0.793   0.852                       N
HETATM   11  C           0       0.468   1.888   0.543                       C
HETATM   12  H           0      -0.009   2.839   0.721                       H
HETATM   13  N           0       1.700   1.924   0.053                       N
HETATM   14  C           0       2.204   0.706  -0.130                       C
HETATM   15  H           0       4.171   0.961  -0.884                       H
HETATM   16 Rb           0      -2.778  -0.052  -0.384                      Rb
END
CONECT    1    2   14   15
CONECT    2    1    3    4
CONECT    3    2
CONECT    4    2    5
CONECT    5    4    6   14
CONECT    6    5    7   10
CONECT    7    6    8    9   16
CONECT    8    7
CONECT    9    7
CONECT   10    6   11   16
CONECT   11   10   12   13
CONECT   12   11
CONECT   13   11   14
CONECT   14    1    5   13
CONECT   15    1
CONECT   16    7   10
