# Supplementary material for: Generation of an accurate CCSD(T)/CBS data set and assessment of DFT methods for the binding strengths of group I metal–nucleic acid complexes
Source: Front Chem. 2023 Nov 20;11:1296787. doi: 10.3389/fchem.2023.1296787 (PMC10694745; doi:10.3389/fchem.2023.1296787)
Supplement: Supplementary file 2 [file DataSheet2.ZIP › Complexes/Rb-A-N3.pdb]

TITLE       Required
REMARK   1 File created by GaussView 6.0.16
HETATM    1  N           0       1.090   2.074   0.000                       N
HETATM    2  C           0       2.446   2.267   0.000                       C
HETATM    3  H           0       2.875   3.252   0.000                       H
HETATM    4  N           0       3.130   1.142   0.000                       N
HETATM    5  C           0       2.163   0.174   0.000                       C
HETATM    6  C           0       2.261  -1.228   0.000                       C
HETATM    7  N           0       3.435  -1.859   0.000                       N
HETATM    8  H           0       3.458  -2.862  -0.000                       H
HETATM    9  H           0       4.288  -1.331   0.000                       H
HETATM   10  N           0       1.125  -1.942  -0.000                       N
HETATM   11  C           0      -0.034  -1.290   0.000                       C
HETATM   12  H           0      -0.902  -1.939  -0.000                       H
HETATM   13  N           0      -0.273   0.029   0.000                       N
HETATM   14  C           0       0.881   0.721   0.000                       C
HETATM   15  H           0       0.393   2.798   0.000                       H
HETATM   16 Rb           0      -3.134   0.003  -0.000                      Rb
END
CONECT    1    2   14   15
CONECT    2    1    3    4
CONECT    3    2
CONECT    4    2    5
CONECT    5    4    6   14
CONECT    6    5    7   10
CONECT    7    6    8    9
CONECT    8    7
CONECT    9    7
CONECT   10    6   11
CONECT   11   10   12   13
CONECT   12   11
CONECT   13   11   14   16
CONECT   14   13    1    5
CONECT   15    1
CONECT   16   13
