# Supplementary material for: Generation of an accurate CCSD(T)/CBS data set and assessment of DFT methods for the binding strengths of group I metal–nucleic acid complexes
Source: Front Chem. 2023 Nov 20;11:1296787. doi: 10.3389/fchem.2023.1296787 (PMC10694745; doi:10.3389/fchem.2023.1296787)
Supplement: Supplementary file 2 [file DataSheet2.ZIP › Complexes/Rb-A-N6-N7.pdb]

TITLE       Required
REMARK   1 File created by GaussView 6.0.16
HETATM    1  N           0       1.946   2.021  -0.055                       N
HETATM    2  C           0       0.727   2.304   0.473                       C
HETATM    3  H           0       0.404   3.315   0.646                       H
HETATM    4  N           0       0.007   1.223   0.742                       N
HETATM    5  C           0       0.832   0.185   0.369                       C
HETATM    6  C           0       0.701  -1.206   0.432                       C
HETATM    7  N           0      -0.438  -1.802   0.982                       N
HETATM    8  H           0      -0.639  -1.430   1.901                       H
HETATM    9  H           0      -0.304  -2.804   1.043                       H
HETATM   10  N           0       1.654  -1.969  -0.075                       N
HETATM   11  C           0       2.752  -1.379  -0.594                       C
HETATM   12  H           0       3.496  -2.049  -0.996                       H
HETATM   13  N           0       3.029  -0.080  -0.644                       N
HETATM   14  C           0       2.040   0.657  -0.152                       C
HETATM   15  H           0       2.654   2.685  -0.329                       H
HETATM   16 Rb           0      -2.468   0.031  -0.327                      Rb
END
CONECT    1    2   14   15
CONECT    2    1    3    4
CONECT    3    2
CONECT    4    2    5   16
CONECT    5    4    6   14
CONECT    6    5    7   10
CONECT    7    6    8    9   16
CONECT    8    7
CONECT    9    7
CONECT   10    6   11
CONECT   11   10   12   13
CONECT   12   11
CONECT   13   11   14
CONECT   14    5   13    1
CONECT   15    1
CONECT   16    7    4
