# Supplementary material for: Generation of an accurate CCSD(T)/CBS data set and assessment of DFT methods for the binding strengths of group I metal–nucleic acid complexes
Source: Front Chem. 2023 Nov 20;11:1296787. doi: 10.3389/fchem.2023.1296787 (PMC10694745; doi:10.3389/fchem.2023.1296787)
Supplement: Supplementary file 2 [file DataSheet2.ZIP › Complexes/Rb-C-O2-N3.pdb]

TITLE       Required
REMARK   1 File created by GaussView 6.0.16
HETATM    1  N           0      -1.839  -1.631  -0.000                       N
HETATM    2  C           0      -3.025  -0.983  -0.000                       C
HETATM    3  H           0      -3.913  -1.593  -0.000                       H
HETATM    4  C           0      -3.051   0.369  -0.000                       C
HETATM    5  H           0      -3.981   0.908  -0.000                       H
HETATM    6  C           0      -1.791   1.035   0.000                       C
HETATM    7  N           0      -1.764   2.375  -0.001                       N
HETATM    8  H           0      -0.885   2.856   0.003                       H
HETATM    9  H           0      -2.610   2.911   0.004                       H
HETATM   10  N           0      -0.630   0.390   0.000                       N
HETATM   11  C           0      -0.622  -0.974   0.000                       C
HETATM   12  O           0       0.420  -1.637   0.000                       O
HETATM   13  H           0      -1.794  -2.639  -0.000                       H
HETATM   14 Rb           0       2.443   0.163  -0.000                      Rb
END
CONECT    1    2   11   13
CONECT    2    1    3    4
CONECT    3    2
CONECT    4    2    5    6
CONECT    5    4
CONECT    6    4    7   10
CONECT    7    6    8    9
CONECT    8    7
CONECT    9    7
CONECT   10    6   11   14
CONECT   11    1   10   12
CONECT   12   11   14
CONECT   13    1
CONECT   14   12   10
