# Supplementary material for: Generation of an accurate CCSD(T)/CBS data set and assessment of DFT methods for the binding strengths of group I metal–nucleic acid complexes
Source: Front Chem. 2023 Nov 20;11:1296787. doi: 10.3389/fchem.2023.1296787 (PMC10694745; doi:10.3389/fchem.2023.1296787)
Supplement: Supplementary file 2 [file DataSheet2.ZIP › Complexes/Rb-G-O6-N7.pdb]

TITLE       Required
REMARK   1 File created by GaussView 6.0.16
HETATM    1  N           0       1.409  -2.444   0.003                       N
HETATM    2  C           0       0.050  -2.551  -0.002                       C
HETATM    3  H           0      -0.447  -3.504   0.000                       H
HETATM    4  N           0      -0.551  -1.374  -0.010                       N
HETATM    5  C           0       0.487  -0.473  -0.010                       C
HETATM    6  C           0       0.457   0.949  -0.010                       C
HETATM    7  O           0      -0.526   1.692  -0.010                       O
HETATM    8  N           0       1.751   1.468  -0.002                       N
HETATM    9  H           0       1.798   2.476   0.048                       H
HETATM   10  C           0       2.915   0.737   0.000                       C
HETATM   11  N           0       4.070   1.443   0.067                       N
HETATM   12  H           0       4.098   2.383  -0.284                       H
HETATM   13  H           0       4.905   0.899  -0.067                       H
HETATM   14  N           0       2.946  -0.570  -0.005                       N
HETATM   15  C           0       1.716  -1.115  -0.001                       C
HETATM   16  H           0       2.075  -3.201   0.010                       H
HETATM   17 Rb           0      -2.955   0.337   0.004                      Rb
END
CONECT    1    2   15   16
CONECT    2    1    3    4
CONECT    3    2
CONECT    4    2    5   17
CONECT    5    4    6   15
CONECT    6    5    7    8
CONECT    7    6   17
CONECT    8    6    9   10
CONECT    9    8
CONECT   10    8   11   14
CONECT   11   10   12   13
CONECT   12   11
CONECT   13   11
CONECT   14   10   15
CONECT   15    1   14    5
CONECT   16    1
CONECT   17    4    7
