# Supplementary material for: Generation of an accurate CCSD(T)/CBS data set and assessment of DFT methods for the binding strengths of group I metal–nucleic acid complexes
Source: Front Chem. 2023 Nov 20;11:1296787. doi: 10.3389/fchem.2023.1296787 (PMC10694745; doi:10.3389/fchem.2023.1296787)
Supplement: Supplementary file 2 [file DataSheet2.ZIP › Complexes/Rb-P-1B1NB.pdb]

TITLE      Title
REMARK   1 File created by GaussView 6.0.16
HETATM    1  P           0      -1.033  -0.150   0.425                       P
HETATM    2  O           0       0.018  -1.203   0.612                       O
HETATM    3  O           0      -1.949   0.276   1.503                       O
HETATM    4  O           0      -1.858  -0.442  -0.940                       O
HETATM    5  C           0      -3.098  -1.126  -0.793                       C
HETATM    6  O           0      -0.153   1.134  -0.136                       O
HETATM    7  H           0      -3.583  -1.114  -1.763                       H
HETATM    8  H           0      -2.937  -2.157  -0.487                       H
HETATM    9  H           0      -3.720  -0.629  -0.056                       H
HETATM   10  C           0      -0.890   2.337  -0.345                       C
HETATM   11  H           0      -1.448   2.592   0.550                       H
HETATM   12  H           0      -0.178   3.122  -0.578                       H
HETATM   13  H           0      -1.579   2.214  -1.176                       H
HETATM   14 Rb           0       2.281  -0.194  -0.118                      Rb
END
CONECT    1    2    3    4    6
CONECT    1   14
CONECT    2    1   14
CONECT    3    1
CONECT    4    1    5
CONECT    5    4    7    8    9
CONECT    6    1   10   14
CONECT    7    5
CONECT    8    5
CONECT    9    5
CONECT   10    6   11   12   13
CONECT   11   10
CONECT   12   10
CONECT   13   10
CONECT   14    1    2    6
