# Supplementary material for: Generation of an accurate CCSD(T)/CBS data set and assessment of DFT methods for the binding strengths of group I metal–nucleic acid complexes
Source: Front Chem. 2023 Nov 20;11:1296787. doi: 10.3389/fchem.2023.1296787 (PMC10694745; doi:10.3389/fchem.2023.1296787)
Supplement: Supplementary file 2 [file DataSheet2.ZIP › Complexes/Rb-P-2B.pdb]

TITLE       Required
REMARK   1 File created by GaussView 6.0.16
HETATM    1  P           0      -1.016   0.019   0.685                       P
HETATM    2  O           0       0.091  -0.123   1.673                       O
HETATM    3  O           0      -2.464   0.018   0.960                       O
HETATM    4  O           0      -0.668  -1.113  -0.476                       O
HETATM    5  C           0      -1.754  -1.805  -1.087                       C
HETATM    6  O           0      -0.567   1.361  -0.161                       O
HETATM    7  H           0      -2.292  -1.161  -1.778                       H
HETATM    8  H           0      -1.333  -2.643  -1.632                       H
HETATM    9  H           0      -2.451  -2.160  -0.337                       H
HETATM   10  C           0      -1.491   1.841  -1.131                       C
HETATM   11  H           0      -1.174   2.838  -1.418                       H
HETATM   12  H           0      -1.495   1.201  -2.012                       H
HETATM   13  H           0      -2.491   1.877  -0.713                       H
HETATM   14 Rb           0       2.022  -0.043  -0.136                      Rb
END
CONECT    1    2    3    4    6
CONECT    1   14
CONECT    2    1   14
CONECT    3    1
CONECT    4    1    5   14
CONECT    5    4    7    8    9
CONECT    6    1   10   14
CONECT    7    5
CONECT    8    5
CONECT    9    5
CONECT   10    6   11   12   13
CONECT   11   10
CONECT   12   10
CONECT   13   10
CONECT   14    1    4    2    6
