# Supplementary material for: Generation of an accurate CCSD(T)/CBS data set and assessment of DFT methods for the binding strengths of group I metal–nucleic acid complexes
Source: Front Chem. 2023 Nov 20;11:1296787. doi: 10.3389/fchem.2023.1296787 (PMC10694745; doi:10.3389/fchem.2023.1296787)
Supplement: Supplementary file 2 [file DataSheet2.ZIP › Complexes/Rb-P-2NB.pdb]

TITLE      Title
REMARK   1 File created by GaussView 6.0.16
HETATM    1  P           0      -1.028   0.000  -0.000                       P
HETATM    2  O           0      -0.204   0.000   1.261                       O
HETATM    3  O           0      -0.204  -0.000  -1.261                       O
HETATM    4  O           0      -2.107   1.184  -0.000                       O
HETATM    5  C           0      -1.580   2.501  -0.000                       C
HETATM    6  O           0      -2.107  -1.184   0.000                       O
HETATM    7  H           0      -2.422   3.182  -0.000                       H
HETATM    8  H           0      -0.979   2.675   0.890                       H
HETATM    9  H           0      -0.979   2.675  -0.891                       H
HETATM   10  C           0      -1.580  -2.501  -0.000                       C
HETATM   11  H           0      -0.978  -2.675   0.890                       H
HETATM   12  H           0      -2.422  -3.182   0.000                       H
HETATM   13  H           0      -0.979  -2.675  -0.891                       H
HETATM   14 Rb           0       2.165  -0.000   0.000                      Rb
END
CONECT    1    2    3    4    6
CONECT    1   14
CONECT    2    1   14
CONECT    3    1   14
CONECT    4    1    5
CONECT    5    4    7    8    9
CONECT    6    1   10
CONECT    7    5
CONECT    8    5
CONECT    9    5
CONECT   10    6   11   12   13
CONECT   11   10
CONECT   12   10
CONECT   13   10
CONECT   14    1    2    3
