# Supplementary material for: Generation of an accurate CCSD(T)/CBS data set and assessment of DFT methods for the binding strengths of group I metal–nucleic acid complexes
Source: Front Chem. 2023 Nov 20;11:1296787. doi: 10.3389/fchem.2023.1296787 (PMC10694745; doi:10.3389/fchem.2023.1296787)
Supplement: Supplementary file 2 [file DataSheet2.ZIP › Complexes/Rb-T-O2.pdb]

TITLE      Placeholder title
REMARK   1 File created by GaussView 6.0.16
HETATM    1  N           0      -1.053  -1.420   0.000                       N
HETATM    2  C           0      -2.435  -1.467   0.000                       C
HETATM    3  H           0      -2.859  -2.458   0.000                       H
HETATM    4  C           0      -3.195  -0.355   0.000                       C
HETATM    5  C           0      -4.685  -0.368   0.000                       C
HETATM    6  H           0      -5.064   0.154  -0.874                       H
HETATM    7  H           0      -5.064  -1.384   0.000                       H
HETATM    8  H           0      -5.064   0.154   0.874                       H
HETATM    9  C           0      -2.524   0.937   0.000                       C
HETATM   10  O           0      -3.063   2.022   0.000                       O
HETATM   11  N           0      -1.113   0.855   0.000                       N
HETATM   12  H           0      -0.630   1.742   0.000                       H
HETATM   13  C           0      -0.344  -0.263   0.000                       C
HETATM   14  O           0       0.894  -0.234   0.000                       O
HETATM   15  H           0      -0.517  -2.271   0.000                       H
HETATM   16 Rb           0       3.535   0.076  -0.001                      Rb
END
CONECT    1    2   13   15
CONECT    2    1    3    4
CONECT    3    2
CONECT    4    2    5    9
CONECT    5    4    6    7    8
CONECT    6    5
CONECT    7    5
CONECT    8    5
CONECT    9    4   10   11
CONECT   10    9
CONECT   11    9   12   13
CONECT   12   11
CONECT   13    1   11   14
CONECT   14   13   16
CONECT   15    1
CONECT   16   14
