# Supplementary material for: Generation of an accurate CCSD(T)/CBS data set and assessment of DFT methods for the binding strengths of group I metal–nucleic acid complexes
Source: Front Chem. 2023 Nov 20;11:1296787. doi: 10.3389/fchem.2023.1296787 (PMC10694745; doi:10.3389/fchem.2023.1296787)
Supplement: Supplementary file 2 [file DataSheet2.ZIP › Complexes/Rb-U-O2.pdb]

TITLE      Placeholder title
REMARK   1 File created by GaussView 6.0.16
HETATM    1  N           0      -1.433   1.494   0.000                       N
HETATM    2  C           0      -2.810   1.572   0.000                       C
HETATM    3  H           0      -3.214   2.570   0.000                       H
HETATM    4  C           0      -3.580   0.471   0.000                       C
HETATM    5  H           0      -4.652   0.538   0.000                       H
HETATM    6  C           0      -2.964  -0.841   0.000                       C
HETATM    7  O           0      -3.520  -1.914   0.000                       O
HETATM    8  N           0      -1.546  -0.785   0.000                       N
HETATM    9  C           0      -0.753   0.315   0.000                       C
HETATM   10  O           0       0.483   0.261   0.000                       O
HETATM   11  H           0      -0.875   2.330   0.000                       H
HETATM   12  H           0      -1.081  -1.682   0.000                       H
HETATM   13 Rb           0       3.124  -0.124  -0.000                      Rb
END
CONECT    1    2    9   11
CONECT    2    1    3    4
CONECT    3    2
CONECT    4    2    5    6
CONECT    5    4
CONECT    6    4    7    8
CONECT    7    6
CONECT    8    6    9   12
CONECT    9    8    1   10
CONECT   10    9   13
CONECT   11    1
CONECT   12    8
CONECT   13   10
