# Supplementary material for: Generation of an accurate CCSD(T)/CBS data set and assessment of DFT methods for the binding strengths of group I metal–nucleic acid complexes
Source: Front Chem. 2023 Nov 20;11:1296787. doi: 10.3389/fchem.2023.1296787 (PMC10694745; doi:10.3389/fchem.2023.1296787)
Supplement: Supplementary file 2 [file DataSheet2.ZIP › Complexes/Rb-U-O4.pdb]

TITLE      Placeholder title
REMARK   1 File created by GaussView 6.0.16
HETATM    1  N           0       3.481   0.500  -0.000                       N
HETATM    2  C           0       2.708   1.616  -0.000                       C
HETATM    3  H           0       3.239   2.554  -0.000                       H
HETATM    4  C           0       1.357   1.552  -0.000                       C
HETATM    5  H           0       0.758   2.442  -0.000                       H
HETATM    6  C           0       0.718   0.267  -0.000                       C
HETATM    7  O           0      -0.506   0.075  -0.000                       O
HETATM    8  N           0       1.580  -0.804  -0.000                       N
HETATM    9  C           0       2.971  -0.786  -0.000                       C
HETATM   10  O           0       3.647  -1.784   0.000                       O
HETATM   11  H           0       4.487   0.564   0.000                       H
HETATM   12  H           0       1.174  -1.728  -0.000                       H
HETATM   13 Rb           0      -3.155  -0.106   0.000                      Rb
END
CONECT    1    2    9   11
CONECT    2    1    3    4
CONECT    3    2
CONECT    4    2    5    6
CONECT    5    4
CONECT    6    4    7    8
CONECT    7    6   13
CONECT    8    6    9   12
CONECT    9    1    8   10
CONECT   10    9
CONECT   11    1
CONECT   12    8
CONECT   13    7
